# Supplementary material for: Advances in Inflammatory Bowel Disease Diagnostics: Machine Learning and Genomic Profiling Reveal Key Biomarkers for Early Detection
Source: Diagnostics (Basel). 2024 Jun 4;14(11):1182. doi: 10.3390/diagnostics14111182 (PMC11172026; doi:10.3390/diagnostics14111182)
Supplement: Supplementary file 1 [file diagnostics-14-01182-s001.zip]

Archive with 1 entries (1 files):
- diagnostics-3006751-supplementary.pdf
